# Supplementary material for: Novel Evidence-Based Combination of Plant Extracts with Multitarget Mechanisms of Action for the Elimination of Hot Flashes during Menopause
Source: Molecules. 2022 Feb 11;27(4):1221. doi: 10.3390/molecules27041221 (PMC8874944; doi:10.3390/molecules27041221)
Supplement: Supplementary file 1 [file molecules-27-01221-s001.zip]

Archive with 1 entries (1 files):
- molecules-1552574-supplementary.pdf
